# Supplementary material for: Data from experiments with tailing material and Agrostis capillaris at three scales: pot, lysimeter and field plot
Source: Data Brief. 2019 Dec 9;28:104964. doi: 10.1016/j.dib.2019.104964 (PMC6926332; doi:10.1016/j.dib.2019.104964)
Supplement: Multimedia component 1 [file mmc1.xlsx]

## Sheet: LabData
		1= Pot, 2 = Lysimeter, 3 = Field plot	2 = C (substate with 20% topsoil and 5% limestone), , 3 = CZ (C with 5% zeolite), 4 = CZTr (C with 5% zeolite and 5% raw Trifolium fertilizer)	1 = substrate 0-20, 2 = substrate below 20, 3 = plant roots, 4 - plant aboveground, 5 = mobile fractions in substrate, 6 = leaching	Month	g d.w.	g d.w. (% cover)			mg g-1 d.w.	U mg-1 Proteins	U mg-1 Proteins	mg g-1 d.w.	mg g-1 d.w.	mg g-1 d.w.	MDA µM g-1 d.w.	mgCO2 g-1 d.w. 2 h	μS cm-1	In water	%	%	cmol+ kg-1	g kg-1	μg g-1d.w.	μg g-1d.w.	μg g-1d.w.	μg g-1d.w.	μg g-1d.w.	μg g-1d.w.	μg g-1d.w.	μg g-1d.w.	μg g-1d.w.	μg g-1d.w.	μg g-1d.w.	μg g-1d.w.	μg g-1d.w.	μg g-1d.w.	μg g-1d.w.	μg g-1d.w.	μg g-1d.w.	μg g-1d.w.	μg g-1d.w.	μg g-1d.w.	μg g-1d.w.	μg g-1d.w.	μg g-1d.w.	μg g-1d.w.
	Sorting No	Experimental Scale	Experimental treatment	Compartment	Sampling time	Dry root biomass (DRB)	Dry Aboveground Biomass (DAB)	DRB Standardized	DAB Standardized	Proteins	SOD	POD average	Chl a	Chl b	Car	LP	Soil respiration	EC	pH	Soil moisture	LOI	CECeff	TC	N-NO3-	N-NO2-	N-NH4+	P-PO43-	Al	As	Ba	Be	Bi	Cd	Co	Cr	Cu	Li	Mg	Mn	Ni	P	Pb	Rb	Sr	U	V	Zn
	1	1	2	1	3												1.9498	933	7.4	11.122				0.746046	0.882894	13.1882	4.98965		347.652	169.207	3.93013	53.1334	6.70741	74.734	564.314	1755.37	11.0236	6696.4	1005.14	58.1434	636.475	644.252	14.9401	32.9529	1.70816	225.016	6807.6
	2	1	2	1	3												2.19017	1145	7.42	10.1365				0.443814	0.533012	27.3033	5.20767		357.285	296.309	4.03821	65.7869	9.23091	79.5035	555.682	1875.9	11.155	6890.72	979.678	61.4372	682.062	705.676	8.14575	32.347	1.67672	211.526	7402.2
	3	1	2	1	3												3.03283	1132	7.57	11.3861				0.371133	0.606445	33.0331	9.71553		340.248	164.886	4.1299	55.1578	5.92942	72.826	510.363	1735.8	11.3225	6378.06	1000.84	53.5628	631.063	620.958	8.96209	44.1582	1.67742	210.087	6480.72
	4	1	2	1	3												1.68376	998	7.39	10.8949				0.402439	0.539179	24.0685	5.67516		346.059	165.919	4.26533	59.1026	6.40227	76.5564	570.743	1813.92	10.7253	6883.98	1004.12	56.1041	656.842	644.065	13.4524	33.9493	1.68072	231.158	6951.21
	5	1	2	1	3												1.38556	1125	7.6	11.5984				0.433673	0.984616	29.4832	4.3313		337.915	160.437	4.01573	51.2093	6.86246	74.4832	515.073	1737.31	11.1794	6387.82	989.915	69.3217	586.943	645.446	8.65528	39.277	1.63427	206.031	6639.4
	6	1	3	1	3												3.00126	1347	7.32	9.0379				4.23497	0.211207	13.2681	2.23994		331.507	165.076	4.31435	51.8314	6.32838	74.2937	539.409	1722.61	10.3478	6858.06	912.608	62.0783	570.996	609.293	11.9071	43.0208	1.69138	220.256	6794.32
	7	1	3	1	3												1.54619	961	7.47	10.0592				3.39197	0.191791	9.75396	6.88178		342.025	149.832	4.03969	51.9182	6.86945	75.6767	544.726	1784.31	10.6152	6597.16	1004.97	54.6387	556.972	638.524	12.2536	33.6949	1.70812	216.491	6740.62
	8	1	3	1	3												2.97467	968	7.51	10.7108				4.17713	0.426519	10.1814	3.62392		311.33	194.657	4.10525	52.0889	6.48188	66.0748	475.315	1572.03	11.3251	6359.48	929.362	60.351	594.973	572.012	14.9164	64.1602	1.66266	204.702	5995.89
	9	1	3	1	3												1.53003	860	7.39	11.2512				6.43087	0.26383	6.92555	2.82252		338.967	121.368	3.97109	52.3526	10.6852	73.4215	434.985	1680.56	10.3771	6343.17	1024.25	51.6675	575.954	604.291	3.81814	38.2456	1.70273	228.816	6521.75
	10	1	3	1	3												3.44361	973	7.5	11.0795				7.5858	0.232218	6.35836	5.41397		326.174	223.888	4.22873	51.5095	7.05829	67.5008	546.616	1667.94	11.8826	6259.74	956.94	106.111	551.784	597.199	12.4528	50.2108	1.69763	198.265	6253.23
	11	1	4	1	3												2.15863	1308	7.28	15.3696				38.8394	0.554429	5.10427	28.9011		314.714	208.182	3.99833	50.2175	6.72612	69.815	532.159	1581.54	11.387	6537.07	936.358	60.8787	571.588	583.897	16.6689	54.3311	1.64848	220.573	6147.17
	12	1	4	1	3												4.30398	1216	7.2	13.1731				47.2875	0.426039	16.8723	16.7531		302.701	162.128	4.2209	50.6676	6.36399	64.8839	463.798	1510.54	12.7413	5996.9	1020.77	58.6358	598.781	537.303	15.3201	54.0052	1.68135	196.675	5610.36
	13	1	4	1	3												4.69079	1317	7.36	13.5659				34.4575	0.681734	16.2589	24.4835		335.962	197.68	4.07607	51.6304	7.62195	70.0684	507.002	1680.45	11.4673	6526.37	914.691	75.4886	589.39	597.755	8.94112	42.1368	1.69756	190.937	6526.76
	14	1	4	1	3												2.93791	1253	7.32	14.3422				37.1613	0.846134	8.00397	15.4985		289.499	144.641	3.85067	57.1085	6.21003	62.2667	369.662	1472.33	10.0867	5673.09	878.314	46.6103	703.843	519.301	7.00021	48.981	1.68309	201.886	5589.28
	15	1	4	1	3												2.07515	1366	7.35	13.5458				33.8763	0.463241	9.9469	15.1095		317.65	202.362	4.23255	50.7412	6.27074	73.6377	524.834	1646.04	12.4063	6725.01	1876.04	89.0653	1166.82	595.274	16.9268	66.8031	1.6819	201.214	6375.65
	16	1	2	5 composite sample	3																							0.463894	0.325662	6.67365	0.0308719	0.325745	0.315752	2.69528	6.06216	137.833	0.0578718	312.299	143.719	3.69321	7.51617	0.41113	1.93916	20.2826	0.072826	SLD	156.941
	17	1	3	5 composite sample	3																							0.650309	0.31844	17.1489	0.033241	0.324945	0.305067	2.78445	6.38236	139.809	0.063104	325.093	143.106	3.68657	7.83228	1.35993	1.81261	22.6258	0.0738643	SLD	151.746
	18	1	4	5 composite sample	3																							0.609515	0.425402	16.4231	0.00527692	0.278398	0.265065	1.61126	7.11641	135.875	0.0495686	339.421	155.671	3.42754	10.7693	0.933033	1.8502	21.3389	0.0547143	SLD	163.686
	19	1	2	3	3	0.075		-0.91965
	20	1	2	3	3	0.082		-0.686405
	21	1	2	3	3	0.087		-0.519802																				1348.52	29.7733	46.9472	0.471534	11.7109	3.55559	121.044	37.4983	1336.33	1.15519			36.8172		100.396	8.10784	18.9162	1.36316	3.47652	1039.25
	22	1	2	3	3	0.071		-1.05293
	23	1	2	3	3	0.087		-0.519802																				1297.17	25.56	20.2999	0.579296	15.9989	1.85184	24.5342	27.7896	364.627	1.10353			26.545		96.5771	8.41626	40.3882	1.71991	2.47523	931.342
	24	1	3	3	3	0.086		-0.553123								0.544176
	25	1	3	3	3	0.079		-0.786367
	26	1	3	3	3	0.105		0.0799695																				1058.63	25.8096	22.0975	0.512977	12.7872	3.18012	35.118	31.1278	253.093	1.23409			37.5427		85.4844	10.4345	33.9901	1.56626	2.90142	1187.55
	27	1	3	3	3	0.097		-0.186596								0.405645
	28	1	3	3	3	0.085		-0.586443																				1443.66	31.1376	68.7582	0.474249	11.0983	3.48741	125.376	30.323	1311.94	1.37537			39.0201		88.5679	10.2929	24.3174	1.32602	3.81049	1048.14
	29	1	4	3	3	0.175		2.41241
	30	1	4	3	3	0.144		1.37947								0.367682
	31	1	4	3	3	0.101		-0.053313								0.421348												1766.15	44.6113	70.7849	0.487134	12.3396	3.48394	128.275	40.4804	1465.79	1.86037			38.9834		60.5171	10.5686	25.218	1.38842	5.79665	1389.81
	32	1	4	3	3	0.135		1.07959								0.364636
	33	1	4	3	3	0.13		0.912986								0.421506												817.4	37.5638	64.4414	0.921418	11.2392	2.92158	127.951	30.2897	1411.74	1.36634			60.7472		89.9893	8.90627	23.4276	1.326	3.97837	1000.87
	34	1	2	4	3		0.089		-0.944621																			1147.32	29.1293	27.6813	0.428101	10.931	0.0809915	34.2779	36.52	492.264	0.956305			22.5418		113.717	9.26777	23.4213	1.26522	2.77918	1963.7
	35	1	2	4	3		0.09		-0.89525
	36	1	2	4	3		0.08		-1.38895																			896.424	24.1051	23.3632	0.457034	11.4849	0.0337201	29.1281	30.9058	449.349	0.882458			17.9057		97.8206	10.2281	24.0405	1.37058	2.9903	605.241
	37	1	2	4	3		0.077		-1.53707
	38	1	2	4	3		0.099		-0.450917																			1368.28	32.8734	29.3586	0.468854	11.2924	0.0492596	32.3593	37.5631	575.849	1.16349			20.9868		78.6529	11.791	23.0388	1.31931	2.12807	522.94
	39	1	3	4	3		0.104		-0.204064	25.0822	0.408729	4.15691	1.63922	0.596034	0.0903959	0.368054												410.784	9.83275	15.7504	0.403783	10.6631	0.0392315	17.5519	21.9066	218.579	0.579201			18.7577		37.9439	7.58708	22.992	1.25834	0.644436	360.696
	40	1	3	4	3		0.124		0.783344
	41	1	3	4	3		0.126		0.882085
	42	1	3	4	3		0.094		-0.697769	25.443	0.21362	7.76842	1.48432	0.543443	0.0830671	0.403026												474.031	12.6527	21.2236	0.424366	10.8645	0.19138	18.8541	20.2406	252.709	0.620288			20.145		46.1441	5.87086	23.8418	1.26791	0.786996	354.459
	43	1	3	4	3		0.099		-0.450917
	44	1	4	4	3		0.14		1.57327																				7.85577	9.73542	0.402473	10.0681	1.35981	4.63502	13.7373	202.639	0.527014			14.3113		29.4374	10.2089	32.3469	1.19328	0.442197	316.456
	45	1	4	4	3		0.118		0.487122	25.607	0.199219	3.67098	3.1099	1.07827	0.167549	0.342929												324.775
	46	1	4	4	3		0.136		1.37579				4.64118	1.8946	0.23738	0.319681
	47	1	4	4	3		0.122		0.684603				3.0236	1.0704	0.14582	0.35643												305.003	7.57666	10.8196	0.401358	10.1168	0.259716	4.78019	15.2514	191.206	0.606909			15.5674		26.258	9.29599	32.082	1.18856	0.415118	334.389
	48	1	4	4	3		0.124		0.783344	28.56	0.1745	3.0117	3.63409	1.23967	0.176405	0.449523
	49	2	2	1	20												6.54313	227	7.23	4.15576				23.1627	0.213282	3.22206	19.7161	16739.3	261.04	213.84	5.17416	25.1684	5.43417	66.3147	418.874	1255.66	16.1907	4363.57	770.626	40.6114	334.243	757.731	17.925	27.2853	1.13682	142.017	4658.93
	50	2	2	1	20												3.1218	378	7.07	2.81553				20.8918	0.0329096	7.00522	35.8435	16470.2	310.542	162.916	5.15478	25.2489	5.29424	64.6967	358.44	1246.52	16.4775	4063.01	1074.72	39.1647	409.214	785.142	17.8174	25.8266	1.13946	149.97	4180.87
	51	2	2	1	20												4.34808	683	7.15	3.91645				9.07402	0.0347982	4.30614	19.1419	14560.1	237.616	151.442	5.29838	25.1551	5.40927	66.773	386.873	1234.82	16.3144	4120.3	767.546	38.2254	342.598	669.688	15.9444	32.1864	1.17783	149.214	4431.47
	52	2	2	1	20												4.16097	614	7.17	8.10547				10.3966	0.122725	3.73635	n.a.	11918.5	286.543	143.723	5.27479	25.2768	5.74683	77.1407	466.234	1392.42	15.1995	4385.77	710.886	35.2007	370.227	659.33	13.2066	20.9496	1.16353	147.62	5597.49
	53	2	2	1	20												3.19449	497	7.22	5.31811				21.348	0.0667374	2.6123	34.0088	11553.3	243.503	150.138	5.10258	25.1369	5.66285	66.8008	414.419	1203.12	14.0605	3995.67	566.578	28.233	362.369	605.828	12.9283	22.3246	1.13829	141.532	4855.74
	54	2	3	1	20												4.1866	762	6.2	5.73477				31.8014	0.0838414	6.65777	96.8056	15831.4	269.621	191.875	5.37413	25.6383	5.69495	71.1049	435.817	1329.32	11.4178	4568.91	922.375	44.6319	371.896	662.931	16.058	33.2757	1.19314	123.747	4833.71
	55	2	3	1	20												4.0524	762	6.18	5.84394				23.1953	0.127461	4.54108	90.3097	17062	239.096	203.081	5.17416	25.1653	5.5337	65.1484	380.092	1645.28	14.3109	4150.47	1000.12	37.9591	349.722	571.951	18.871	31.5248	1.14194	130.606	4201.79
	56	2	3	1	20												2.91896	491	7.19	3.61874				22.1574	0.0978619	3.99186	14.855	13522.3	227.645	194.918	5.18173	25.0364	5.55795	59.6331	330.043	1418.37	10.2301	4342.76	924.869	30.9109	591.259	543.186	14.685	35.6323	1.1942	136.841	3263.06
	57	2	3	1	20												4.14711	583	7.43	4.28989				22.0808	0.0369936	3.87078	17.6788	11355.4	309.038	153.223	5.23263	25.1953	5.82505	74.8979	472.295	1488.35	14.1629	4344.41	985.451	33.0613	356.318	702.474	13.083	19.6478	1.15959	141.331	5671.92
	58	2	3	1	20												6.149	578	7.41	5.32122				14.5871	0.1375	2.47536	42.0385	12998.8	243.796	179.669	5.27162	25.1675	5.4652	60.6304	385.032	1552.32	11.9624	4367.84	958.715	30.8138	494.788	557.572	14.3986	35.6024	1.24337	146.153	4114.96
	59	2	4	1	20												10.3486	702	6.84	4.24975				15.0911	0.0633236	5.79041	n.a.	9942.13	296.999	103.994	5.29576	25.4629	5.50428	77.9425	462.569	1579.5	14.4153	4396.73	569.535	36.3881	430.401	573.473	11.0674	20.7177	1.17871	121.56	5860.92
	60	2	4	1	20												11.1489	530	6.88	2.66886				27.3682	0.064663	7.31145	35.3055	11280.7	336.346	133.061	5.12673	25.3193	5.24228	76.6545	504.509	1500.47	13.8176	4484.93	470.484	31.5592	396.844	652.954	12.4095	14.559	1.13519	133.815	5899.62
	61	2	4	1	20												15.246	759	7.24	2.20588				84.5492	0.182789	5.76867	74.7611	15868.4	194.626	173.272	5.38292	25.0929	5.35516	55.8919	276.762	893.808	16.9123	3671.7	1008.53	38.5254	372.879	355.736	16.6531	39.4369	1.18522	146.316	3003.96
	62	2	4	1	20												25.124	722	7.34	3.27921				61.9059	0.116885	6.18418	14.0998	13996.4	264.845	167.214	5.35404	25.1901	5.7458	76.5565	483.042	1513.53	15.7266	4590.8	672.258	40.3576	364.111	579.998	15.1532	29.7016	1.18145	153.792	5541.86
	63	2	4	1	20												30.643	469	7.11	2.04823				12.9161	0.169849	6.1564	33.3991	17020.9	280.455	181.509	5.29883	25.0892	5.58653	59.283	331.445	1039.43	17.5176	3955.17	1023.24	36.3455	549.869	497.673	19.2094	30.5862	1.17102	162.15	3538.13
	64	2	2	2	20													647	7.09									11258.1	242.298	179.533	5.25524	25.1854	5.91039	61.2519	417.875	1055.44	13.6068	3670.8	516.359	35.1267	354.363	518.897	22.7427	21.3932	1.16501	131.245	4260.44
	65	2	2	2	20													407	4.23									14409.2	209.552	165	5.31938	25.0981	5.41086	55.574	309.928	923.868	15.2481	3382.58	920.501	36.9779	424.526	395.141	25.6879	26.1585	1.18523	140.288	3105.38
	66	2	2	2	20													1016	6.81									11105.3	226.671	158.881	5.16553	25.2234	5.6148	63.9819	379.279	1216.65	13.9174	3633.77	669.188	36.7102	321.005	582.808	21.9	21.8975	1.15668	129.322	4384.28
	67	2	2	2	20													236	7.04									21586.6	251.112	169.267	5.25412	25.2009	5.25037	49.5877	283.021	919.373	15.8023	4187.84	727.002	37.1969	374.797	800.559	33.8429	26.366	1.15863	138.846	2828.46
	68	2	2	2	20													761	7.31									9179.72	194.971	92.326	5.04807	25.105	5.23631	55.0598	318.476	984.837	12.7057	2982.28	550.743	36.7779	282.762	409.572	19.8549	16.2299	1.13491	106.12	3504.9
	69	2	3	2	20													720	5.3									12283.1	246.576	128.387	5.22782	25.185	5.42429	70.2964	448.136	1315.03	14.2171	4144.17	556.899	36.7557	383.067	537.835	23.6158	21.7156	1.16291	144.08	5229.57
	70	2	3	2	20													768	6.1									13467.1	253.938	147.156	5.33002	26.0448	5.66212	66.3951	412.475	1232.6	14.7663	4129.96	636.224	48.5469	369.685	514.516	25.4765	24.4857	1.19071	140.934	4628.08
	71	2	3	2	20													584	7									11943	190.959	127.667	5.02219	25.0478	5.25611	53.309	332.02	914.607	13.8741	3421.56	638.771	33.6753	365.012	413.842	21.3303	29.4704	1.12587	115.291	3388.46
	72	2	3	2	20													425	7.29									9502.82	204.883	108.157	5.29186	25.0862	5.45732	58.8009	340.737	1013.68	13.1898	3182.36	484.739	25.0273	344.915	439.339	20.5601	17.3757	1.17643	108.456	3831.79
	73	2	3	2	20													1086	6.75									13013.6	167.912	154.621	5.16867	25.0222	5.31419	44.5725	255.268	736.818	13.9287	3000.96	499.734	28.909	291.006	390.506	23.9282	31.7484	1.15281	111.35	2440.5
	74	2	4	2	20													200	4.34									13289	249.745	196.148	5.27362	25.1343	6.01581	65.939	403.378	1258.32	14.9119	4122.85	612.131	34.1049	417.65	522.529	25.4561	23.6919	1.1708	147.963	4846.95
	75	2	4	2	20													602	5									13174.9	297.165	173.032	5.21159	25.2774	5.8061	69.6451	426.29	1552.89	14.5452	4227.95	620.271	40.5509	382.558	630.236	24.6844	23.27	1.15352	140.308	5170.96
	76	2	4	2	20													518	5.27									10323.2	273.666	98.6073	5.16266	25.1796	5.49283	69.9956	489.483	1141.25	12.942	3989.89	390.205	29.7339	328.532	553.303	21.4304	13.8362	1.15015	120.065	5368.56
	77	2	4	2	20													405	5.23									9611.67	315.613	103.143	5.19175	25.2681	5.64199	78.7964	471.654	4120.24	13.0428	4043.85	419.411	41.7338	352.285	662.999	20.8382	14.5462	1.15529	130.121	5864.24
	78	2	4	2	20													844	6.62									11992.3	251.577	164.203	5.24351	25.0571	5.84226	58.683	330.117	1001.76	14.3886	3355.55	543.2	33.7812	373.431	476.696	22.9764	27.8372	1.17479	135.77	3653.79
	79	2	2	5	20																							0.693701	0.612303	14.4366	0.00775134	2.70525e-06	0.21211	0.220691	0.512394	77.6989	0.0623444	152.873	42.3841	1.47797	7.9213	1.7815	0.642119	7.15364	0.0658815	0.00066981	37.9416
	80	2	2	5	20																							0.583353	0.650238	13.8642	0.00751406	0.000252339	0.21433	0.2453	0.453338	89.1134	0.0519391	152.203	54.7088	1.87	7.92839	2.15809	0.734521	7.3376	0.0654576	0.00506722	52.3121
	81	2	2	5	20																							0.620913	0.478137	13.1348	0.00624097	-0.000548234	0.177819	0.198099	0.396118	76.8651	0.0505798	124.13	31.4417	1.46828	7.81211	3.10867	0.507166	6.73835	0.0481882	0.000213272	33.0589
	82	2	2	5	20																							0.547102	0.638318	12.942	0.0068769	0.000368933	0.187681	0.211529	0.437277	77.7985	0.0481603	142.639	36.3092	1.45626	7.88583	1.67872	0.756678	10.0169	0.0584367	0.00119048	36.8057
	83	2	2	5	20																							0.176645	0.5948	12.6321	0.00547173	0	0.173011	0.187529	0.163112	65.0137	0.0327991	132.612	34.5531	1.26301	7.1846	1.52988	0.562602	7.8378	0.0722943	0.000579958	32.2594
	84	2	3	5	20																							0.713326	0.685277	25.0041	0.00740603	0.0274837	0.238444	0.291442	0.559766	93.3568	0.0595828	161.113	65.8898	40.4418	7.76642	2.06354	1.65038	17.7623	0.0531781	0.00453628	46.1628
	85	2	3	5	20																							0.89232	0.874525	25.6809	0.00802428	0.00181414	0.231048	0.283639	0.542585	97.1569	0.0772681	170.803	70.8808	45.2638	7.66084	2.30536	1.5238	14.6517	0.0553216	0.00181548	44.6188
	86	2	3	5	20																							0.379426	0.598349	24.8322	0.00648604	-0.000297877	0.17295	0.208503	0.485931	57.9051	0.0548173	165.475	51.0058	26.1736	8.48863	1.46141	1.2695	15.2516	0.0771402	0.000932684	29.4667
	87	2	3	5	20																							0.262035	0.579373	18.1923	0.00621076	-0.000367788	0.179364	0.195832	0.440021	72.6184	0.036655	148.059	54.8158	34.3697	7.89621	1.56703	1.0229	12.4901	0.0638471	0.000824008	33.0245
	88	2	3	5	20																							0.265811	0.563502	22.1273	0.00637866	0	0.151389	0.185763	0.3319	63.2938	0.030884	132.387	51.9413	29.4373	7.3637	1.55884	0.968788	12.9183	0.0546459	0.000573059	30.8178
	89	2	4	5	20																							0.201927	0.859766	31.3226	0.0033951	0.0109578	0.275088	0.400409	0.687062	125.999	0.0600917	183.825	36.3419	1.89102	8.76138	1.49518	2.64061	21.9757	0.0329609	0.00062852	60.657
	90	2	4	5	20																							0.802986	0.171696	10.6458	0.00760229	0.00441281	0.118035	0.314625	0.0373341	60.3189	0.0517908	196.006	21.7735	0.51905	6.14128	1.52136	0.450236	7.02124	0.083797	0.000146468	26.8539
	91	2	4	5	20																							0.50466	0.584191	25.3621	0.00877114	0.00142272	0.222665	0.336453	0.512566	94.8386	0.0774768	161.723	47.7387	1.59225	7.66653	1.49913	1.22964	13.5621	0.0763168	0.000667986	45.6955
	92	2	4	5	20																							0.42589	0.700085	18.5394	0.00760355	0.00115956	0.232952	0.354251	0.440161	143.697	0.0534698	146.662	32.4106	1.44244	7.53026	1.43521	1.2205	12.0665	0.0390453	0.00194191	57.1589
	93	2	4	5	20																							0.5287	0.579433	31.5351	0.00718637	0.000575797	0.211546	0.292801	0.465686	50.461	0.0876406	203.061	60.1778	1.54878	9.06624	0.783077	1.37631	17.2535	0.0943264	0.00142269	32.8135
	94	2	2	6	20																							81.4971	3.23007	32.8749	1.82177	10.395	1.65343	1.74734	1.98104	24.6622	11.3163	48075.9	13.6146	29.044	25.3021	2.77418	2.94315	168.221	2.19165	30.5995	409.662
	95	2	2	6	20																							54.6803	2.57614	71.581	1.81377	10.3624	1.81261	3.29508	2.62029	160.434	9.79957	10725.8	44.1696	19.865	53.5236	6.90564	2.46423	239.17	3.02524	42.5068	191.723
	96	2	2	6	20																							60.7128	2.39432	62.6465	1.80577	10.4164	1.63513	1.78139	2.1096	14.8367	10.0346	9190.6	17.4637	31.4468	33.5704	3.34334	2.12304	201.005	1.02208	40.4511	594.211
	97	2	2	6	20																							116.745	2.57723	12.9401	1.84045	10.3831	2.7526	1.94816	2.63938	27.7489	9.46715	10090.2	16.3757	22.2879	39.5914	5.53067	4.21459	225.641	3.02363	40.7046	353.843
	98	2	2	6	20																							68.3602	2.49951	57.0628	3.58003	10.3876	3.05895	3.98208	3.68616	43.0398	17.2858	87558.2	24.4563	21.8216	65.2358	2.89392	2.96266	992.23	5.14227	35.1674	161.074
	99	2	3	6	20																							25.4757	2.39323	41.5141	1.8031	10.3529	1.87827	3.0062	2.51895	18.9572	7.22733	11804.2	55.3816	27.9697	40.8375	1.57774	1.57496	230.8	2.02196	25.0217	417.719
	100	2	3	6	20																							63.4229	2.52228	40.5318	1.84445	10.335	1.82376	1.88064	2.46212	14.0766	10.4296	10292.6	22.889	24.2464	49.8631	5.80565	2.50111	220.019	1.04989	45.1592	328.003
	101	2	3	6	20																							28.3947	2.39974	55.9021	1.82577	10.3898	1.82097	2.1385	2.07275	36.6673	7.34355	7854.31	18.0152	17.2878	36.5474	2.91382	1.96162	165.565	1.82147	34.2589	529.897
	102	2	3	6	20																							33.006	2.96329	40.4386	2.7565	10.3783	3.18647	1.29969	2.76273	108.227	15.0203	106861	41.2929	20.4986	42.6983	5.15451	5.3629	712.098	4.1526	31.7334	303.07
	103	2	3	6	20
	104	2	4	6	20																							83.3773	2.52156	28.497	1.81377	10.3139	1.77083	1.95105	2.27635	21.5028	10.4519	107207	75.1668	37.2346	84.6755	2.39002	1.41973	333.104	1.02185	23.7533	104.793
	105	2	4	6	20
	106	2	4	6	20
	107	2	4	6	20
	108	2	4	6	20
	109	2	2	4	11		24.05		-0.356648	59.32	0.239365	6.17469	2.62736	0.916552	0.161033	0.282449												111.523	0.152242	18.2835	0.653192	12.6144	0		10.4077	9.31525	0.472772	1998.54	166.74	5.13678	1035	3.84704	15.5677	23.77			166.092
	110	2	2	4	11		21.09		-0.598554	64.9451	0.199081	6.09284	2.72549	0.965462	0.16565	0.267211												95.7417	0.746479	29.8654	1.11392	27.4927	0.713307		5.72156	8.26364	1.11467	2234.17	185.954	3.27127	1388.72	4.83552	18.4074	26.7274		0.236741	146.254
	111	2	2	4	11		21.03		-0.603457	57.7819	0.235212	8.97503	2.33308	0.741906	0.159849	0.300747												128.447	0.827276	21.3339	1.09253	26.7766	0.173254		6.73506	9.44127	1.66931	2143.44	169.922	2.9231	1420.44	4.63248	13.4166	27.9133		0.267676	165.561
	112	2	2	4	11		23.38		-0.411404	56.5745	0.235796	9.81713	2.88206	0.799343	0.173978	0.267544												156.367	0.735132	17.8609	1.10379	25.0798	0.222239		7.32795	9.93437	1.85452	2864.57	165.913	3.8825	1335.19	2.63366	21.6051	24.6752		0.30037	161.841
	113	2	2	4	11		22.03		-0.521732	33.7095	0.448581	7.47481	2.69698	1.05679	0.164635	0.279007												116.552	0.725797	26.0036	1.13875	25.2209	0.381844		4.09262	10.8135	1.30253	2734.01	176.732	4.65603	1504.11	4.12419	18.4045	32.344		0.20986	183.364
	114	2	3	4	11		26.48		-0.158056	47.9345	0.280415	18.3913	3.35696	1.10743	0.207423	0.354089												113.035	0.0554952	13.9414	0.621857	12.7311	0		7.43408	10.8498	0.452103	1653.92	175.841	6.40563	1236.76	4.10425	11.8174	25.3279			136.366
	115	2	3	4	11		18.51		-0.809405	60.0568	0.328831	9.41646	2.42966	0.621727	0.151517	0.268225												127.258	0.371451	27.4632	0.588777	11.9316	0		6.99858	11.8133	0.50399	2410.14	209.013	5.64737	1608.27	4.20716	11.6048	30.8973			194.226
	116	2	3	4	11		17.49		-0.892764	61.886	0.274294	6.97192	2.9253	1.02606	0.183209	0.273978												149.363	0.858669	29.5389	1.18921	26.153	0.182237		9.61623	9.97233	1.21019	2704.42	245.619	4.23176	1681.67	3.9413	13.8425	35.8364		0.339089	154.501
	117	2	3	4	11		23.48		-0.403231	39.6367	0.325126	5.19644	2.87867	1.15508	0.177454	0.216551												291.467	0.780773	26.0906	1.19998	26.6468	0.317829		6.82804	8.0347	6.3479	1906.6	197.483	3.22201	1487.06	5.14501	11.6985	33.5416		0.234759	137.294
	118	2	3	4	11		21.51		-0.564229	36.698	0.506859	5.22865	2.84116	1.09706	0.167254	0.260473												90.7394	0.686841	25.1424	1.22127	26.5597	0.235074		4.83096	8.61009	1.1275	2157.93	205.344	3.09796	1466.86	4.01785	11.833	29.5692		0.185005	158.915
	119	2	4	4	11		17.2		-0.916464	51.2175	0.229987	8.31473	5.98886	2.37753	0.30536	0.255503												62.7686	0.0912414	9.24181	0.611984	12.3444	0		4.4603	20.2678	0.368466	4218.05	157.915	6.03053	1636.76	2.87137	22.979	17.9796			135.61
	120	2	4	4	11		50.46		1.80171	56.0913	0.362258	16.4976	4.54547	1.68451	0.276605	0.27343												99.9197	0.127957	18.3188	0.573225	11.1075	0		3.08201	15.6696	0.470062	3014.73	192.72	4.20502	1583.95	3.05929	14.9543	25.4401			143.436
	121	2	4	4	11		49.73		1.74205	64.8645	0.252867	6.78951	2.0027	0.481615	0.133623	0.302139												126.131	0.0710729	18.6613	0.574066	11.47	0		5.55766	6.90928	0.404938	1709.96	138.287	2.13597	1359.27	3.24727	9.83174	27.2152			134.794
	122	2	4	4	11		44.21		1.29093	60.8185	0.400446	8.03249	5.27692	1.9751	0.283435	0.232297												77.3118	0.0717679	22.4724	0.603395	12.0733	0		2.96485	18.6503	0.474122	4018.89	175.931	6.75183	1787.55	3.043	17.9039	32.1406			116.36
	123	2	4	4	11		45.56		1.40126	62.3475	0.367514	15.7414	3.48395	1.2894	0.225808	0.335491												110.839	0.104085	17.5177	0.5957	12.033	0		2.75479	14.9179	0.638112	2779.09	222.463	3.84038	1413.07	2.34661	15.054	28.423			139.737
	124	2	2	4	20		12.63		-0.505946	38.5744	23.5519	11.4722	1.09608	0.481319	0.067634	0.243156												303.9	5.17665	15.764		8.36633	2.27727	12.8047	32.418	20.5529	1.78183	1181.56	182.388	19.8567	1328.12	23.107	10.5006	11.2944	3.03216	3.05943	200.637
	125	2	2	4	20		9.41		-0.914116	17.758	94.3056	44.8444	1.55568	0.628322	0.0804062	0.233759												123.971	4.49883	17.4683		8.38758	2.47565	12.3846	18.7396	14.8252	1.70956	1340.1	316.64	19.4376	1603.86	25.1237	11.6744	12.4027	3.07548	2.55074	194.167
	126	2	2	4	20		11.01		-0.711298	43.2897	35.8326	19.0754	1.2811	0.518164	0.0741935	0.256882												280.531	3.93694	15.6779		8.33989	2.28273	12.3301	21.5393	13.4921	2.15552	1025.66	154.822	22.7288	1425.39	24.041	9.46198	9.94795	3.00546	2.90852	250.614
	127	2	2	4	20		12.84		-0.479326	34.4159	26.1673	11.6317	1.04719	0.432547	0.0730359	0.282084												104.08	3.44951	14.6824		8.37329	2.25846	12.1181	15.013	9.6684	2.03398	1112.17	184.31	12.8294	1292.58	20.2323	10.2656	10.0319	3.03844	2.42928	165.934
	128	2	2	4	20		9.35		-0.921722	49.2855	34.6154	17.3776	1.31843	0.539111	0.0781353	0.283672												66.9552	3.34939	9.83332		8.38761	2.16351	12.1253	17.1258	6.46062	1.61064	915.216	127.711	10.1465	994.113	28.1052	6.17473	8.48259	3.05473	2.37228	210.482
	129	2	3	4	20		10.24		-0.808904	48.5175	34.7305	13.5401	1.41959	0.506125	0.0895938	0.293778												162.864	4.23895	18.296		8.29512	2.54687	12.2888	16.8634	17.2561	1.77319	1011.78	187.537	8.99884	1096.42	22.0896	9.1385	11.5283	2.96132	2.57223	179.919
	130	2	3	4	20		11.43		-0.658059	19.5965	75.7407	34.5019	1.17	0.45961	0.0775695	0.207752												356.537	6.87687	17.3462		8.36018	2.46515	12.9607	27.4783	38.7751	1.77215	1071.66	309.962	10.1932	1399.31	22.6553	9.38178	13.3332	3.12272	3.2298	221.075
	131	2	3	4	20		15.23		-0.176367	44.6331	37.5474	14.4032	1.7389	0.679126	0.0936469	0.328022												509.743	8.49104	25.0913		8.40996	2.77968	12.7629	43.6526	47.9616	1.84089	1292.17	287.835	25.7406	1550.1	33.8169	10.2336	15.3117	3.14585	3.94641	312.704
	132	2	3	4	20		15.08		-0.195381	44.979	39.8261	14.9749	1.10426	0.469839	0.0639292	0.284126												106.54	4.1388	22.2168		8.33277	2.41919	12.7726	26.0946	12.4857	2.85311	1013.94	150.196	14.3254	1229.57	16.2458	7.34913	11.0451	2.96518	2.51475	159.567
	133	2	3	4	20		11.02		-0.710031	33.4532	50.3308	17.5344	1.21194	0.493359	0.0708678	0.27842												123.237	4.30529	13.7321		8.31221	2.22937	12.9074	15.4643	14.9251	1.68106	1098.39	147.629	9.35948	1027.29	12.0658	8.87841	10.7116	2.97012	2.4795	172.35
	134	2	4	4	20		27.33		1.35744	76.6567	18.5507	7.96857	2.24653	1.29019	0.147236	0.262063												127.23	7.3958	21.1185		8.43494	2.51861	13.2053	31.0887	46.6133	1.85613	1261.78	173.614	11.9043	1692.78	24.9444	14.8447	15.6419	3.11273	3.7204	209.617
	135	2	4	4	20		28.42		1.49561	53.6089	40.137	15.2776	1.84652	1.16759	0.153864	0.208801												76.789	3.85383	17.257		8.38235	2.42136	12.24	13.609	11.6721	1.64605	891.636	81.92	7.01606	1557.43	15.6779	10.9273	8.29834	3.05413	2.39348	123
	136	2	4	4	20		17.27		0.0822257	74.0971	55.2312	24.7505	1.45781	1.02737	0.191431	0.182244												128.022	5.36075	16.7518		8.3299	2.26303	12.6004	21.2144	18.6716	1.66494	999.05	126.239	9.18835	1235.44	17.1419	9.92852	10.8379	2.96923	2.59848	199.83
	137	2	4	4	20		33.45		2.13322	72.3653	56.2681	28.4396	1.38685	1.11395	0.162786	0.195527												142.955	5.33873	16.6765		8.39629	2.36606	12.6864	20.0621	19.2047	1.69854	951.615	74.9943	10.1896	1275.78	18.527	10.845	9.45927	3.07568	2.71033	159.641
	138	2	4	4	20		24.61		1.01265	35.0684	26.2245	9.68737	1.60324	1.19657	0.169874	0.219965												159.586	4.61213	21.5972		8.38041	2.53309	12.5247	27.0023	16.9105	1.72782	1376.46	306.892	21.6795	1625.63	18.1656	12.7733	13.6257	3.02823	2.65827	202.961
	139	2	2	3	20	10.48		-0.413052		18.6901	81.2626	95.1881				0.164471												494.323	26.897	23.3747		13.8962	3.49984	63.9571	20.8008	565.234	1.86179	599.833	201.522	20.2633	689.683	60.2687	6.31503	17.7973	3.39261	3.34142	787.529
	140	2	2	3	20	10.59		-0.399394		14.5923	102.112	22.2977				0.238478												1447.5	29.9211	43.3784		13.9934	4.2233	68.6159	66.1801	668.44	2.52408	814.385	331.224	30.1258	706.542	67.0708	7.99358	22.9353	3.48378	6.69336	693.499
	141	2	2	3	20	10.08		-0.462717		14.6595	99.4767	55.2091				0.247325												1170.39	24.8926	27.0765		13.7998	5.09805	66.2064	81.446	635.444	2.19	822.688	329.113	43.651	756.621	48.598	10.0797	15.481	3.34481	5.71134	702.623
	142	2	2	3	20	12.66		-0.142375								0.23267												318.092	27.7524	18.5937		13.5928	3.56195	63.8358	35.4401	522.847	1.77214	565.226	124.778	26.1379	724.216	54.5486	6.51375	12.4267	3.3693	3.2646	695.986
	143	2	2	3	20	9.23		-0.568257		18.1455	54.5069	46.8242				0.194967												501.299	28.4501	22.6059		13.6194	3.86114	63.8226	59.0538	544.84	1.94485	739.06	117.953	54.8787	719.594	55.4774	6.57194	19.2468	3.74455	3.83684	667.036
	144	2	3	3	20	6.21		-0.943231		13.8224	68.9813	46.6433				0.216138												504.464	28.7316	19.6194		13.677	3.88133	63.9403	20.5549	560.222	2.10105	428.04	117.717	20.2599	658.936	70.5941	6.76174	10.5427	3.33644	3.70555	544.91
	145	2	3	3	20	12.54		-0.157274		11.3841	84.7178	24.4737				0.157229												662.361	23.0857	17.7215		13.5938	4.48107	66.8572	33.6106	531.692	2.14411	606.494	375.332	27.5839	922.732	44.3287	8.03995	15.2251	3.40679	4.19815	672.227
	146	2	3	3	20	9.65		-0.516108		13.8564	76.3644	69.2816				0.174798												566.359	25.3062	26.3453		13.4104	3.89493	62.5712	11.0386	593.302	1.93395	623.702	46.4978	16.528	626.652	72.1158	6.98445	23.4716	3.3801	2.89659	543.789
	147	2	3	3	20	10.98		-0.35097		14.6965	68.894	58.8469				0.205287												322.805	35.0034	23.0534		13.3204	3.6663	62.9469	13.2141	575.427	1.80926	323.479	140.806	16.9416	410.303	34.3464	4.47715	9.0384	3.15865	2.98453	480.762
	148	2	3	3	20	5.21		-1.0674		12.2991	88.276	54.9637				0.132444												319.164	26.6264	23.2983		13.4607	4.72355	62.8862	10.4228	459.381	1.82455	655.371	77.6507	20.0711	656.514	65.8681	6.35844	17.7864	3.82395	3.08335	593.336
	149	2	4	3	20	20.1		0.781405		40.1617	78.9103	36.7195				0.26751												122.528	4.37662	16.6289		13.5118	3.76195	63.1459	14.2296	241.346	1.81188	476.02	62.437	9.88626	1028.22	18.2407	8.2485	12.8156	3.25122	2.66725	314.299
	150	2	4	3	20	34.68		2.59171		28.5886	72.905	33.5155				0.169216												176.402	5.34245	14.5763		13.7529	4.68927	63.8289	10.7221	274.532	1.91222	354.119	36.2803	7.65872	749.653	24.0506	6.34415	10.1171	3.29487	2.79932	257.663
	151	2	4	3	20	11.68		-0.264055		35.8913	91.0223	24.9794				0.153867												259.152	6.0199	17.8905		13.3319	3.67181	63.5633	11.4078	178.955	1.74423	427.243	65.974	8.89489	763.011	23.2146	6.4459	10.4952	3.27829	2.90163	328.066
	152	2	4	3	20	28.35		1.80576		30.8292	50.3032	26.5532				0.189899												208.954	5.75633	9.98124		13.3277	2.92265	62.9975	19.6509	118.776	1.77084	449.109	59.4159	9.28137	720.638	15.411	6.25441	10.4988	3.19475	2.92989	329.164
	153	2	4	3	20	14.66		0.105953		28.5572	21.6839	81.6714				0.21675												411.063	5.8976	18.6853		13.4734	3.27399	66.6447	64.1044	189.32	1.87734	422.636	206.925	32.8706	766.241	18.0894	5.39718	11.3516	3.25943	3.34852	300.222
	154	3	2	1	0													669	5.05	13.228	0	2.42617	0.7003	2.36979	0.284262	9.08669	11.4219		268.369	80.4855		12.3681	0.983204	54.6503	564.942	2464.02	2.69846		1000.75	31.0769	384.374	1312.32	11.3517	39.1993	1.31611	72.2687	6268.28
	155	3	2	1	0													413	5.71	18.6898	0.0495688	3.72859		2.05291	0.15123	5.40294	13.1547		310.834	110.434		13.0936	0.940324	66.6777	902.57	3868.67	12.0114		1080.71	46.6165	403.304	1575.88	20.6325	61.1021	1.36603	68.8629	6826.69
	156	3	2	1	0													320	4.52	12.1542	0	1.9479	0.634043	2.00849	0.0787741	4.05263	4.58232		523.42	102.247		12.8588	1.02391	53.4119	777.536	3934.98	7.77611		889.164	75.2795	401.209	1196.31	19.0822	43.1789	1.33763	72.8517	6726.57
	157	3	2	1	0													474	4.69	10.8374	0.338342	3.99676		2.02005	0.0620886	3.41488	3.84543		465.555	121.438		13.161	1.17609	56.7736	766.519	2931.24	13.7577		1106.25	54.5512	398.394	1505.47	22.1458	47.4551	1.43882	80.515	6373.03
	158	3	3	1	0													690	5	17.4038	0	3.26422	0.91335	1.89849	0.216107	7.08933	15.677		408.598	118.301		13.0604	1.01488	59.5128	815.716	2642.25	6.83101		1088.76	31.4974	376.898	1578.46	21.3481	48.6434	1.46912	75.7432	6394.36
	159	3	3	1	0													609	5.85	19.4231	0	4.4619	0.7003	2.88932	0.254972	7.07646	10.4139		609.057	130.434		14.0651	0.702434	51.0039	782.857	3005.67	14.3746		925.933	137.068	384.897	633.844	24.188	50.1345	1.4182	73.9194	5791.47
	160	3	3	1	0													212	6.59	16.3565	0	4.36936		2.10929	0.147374	5.20976	12.0117		932.157	95.6003		12.7151	1.18645	47.9409	649.84	3198.19	7.75356		895.05	131.56	376.899	1269.83	21.4739	45.7694	1.33408	71.6942	6110.2
	161	3	3	1	0													420	5.02	13.0608	0	4.84378	0.634043	2.31846	0.206331	5.04963	7.21305		434.423	90.4491		13.1256	0.797457	59.706	775.148	3175.93	9.96613		976.673	125.341	378.99	1420.81	17.2424	145.231	1.37462	71.7914	5682.12
	162	3	4	1	0													364	5.35	17.0068	0.0497661	3.10146	0.646423	1.96895	0.249891	6.42798	10.3601		387.98	131.202		12.8261	0.842513	55.6107	854.974	2946.2	10.1431		1029	137.15	402.788	1661.17	24.2442	49.4767	1.35459	76.5514	6610.2
	163	3	4	1	0													316	4.82	17.1373	0.188848	3.24823	0.434523	2.60052	0.197474	8.91166	15.2192		345.181	127.987		12.9798	0.758756	57.7913	854.296	2806.38	11.0786		932.397	665.268	384.566	1644.42	21.5257	45.47	1.3364	78.6636	6512.86
	164	3	4	1	0													407	4.65	14.3564	0.0499251	3.38663		2.53853	0.0803193	4.07775	7.69525		371.602	90.7529		12.6468	0.669192	65.3189	602.029	3033.91	8.21471		873.735	77.1825	399.788	1418.76	17.3384	41.9567	1.32519	72.1425	6271.36
	165	3	4	1	0													521	5	13.1451	0.169306	2.65461		2.62652	0.111653	2.91526	8.12382		464.932	102.515		12.767	0.632387	44.7094	682.439	2005.25	8.81246		711.798	43.3776	399.899	1239.01	20.0726	42.1772	1.32509	73.3295	4224.05
	166	3	2	1	1													370	7.2	19.0429				2.74312	0.151146	13.5851	3.57156		284.446	93.1179		12.5116	1.29242	47.9677	154.652	2350.96	7.29101		870.052	187.059	465.897	1278.95	15.3142	26.7361	1.33524	70.6502	5855.86
	167	3	2	1	1													374	7.09	22.5217				1.75713	0.125166	11.6198	4.94379		303.563	107.041		13.0166	1.68421	48.5535	169.008	2804.93	10.4095		962.35	129.277	474.786	1446.71	19.0608	40.123	1.44425	78.6969	5843.17
	168	3	2	1	1													298	7.26	21.5415				3.0407	0.105681	12.1018	8.86569		392.939	111.544		10.4078	0.103235	52.3217	157.161	2204.45	18.2864		898.399	187.999	467.384	1029.95	14.7138	39.25	0.748011	71.6208	6275.57
	169	3	2	1	1													268	7.4	22.6705				11.6701	0.142894	7.91964	4.8382		268.912	95.7684		12.7163	1.23965	47.4631	160.77	2582.97	6.68563		874.978	184.551	483.304	1454.72	16.6096	33.4158	1.3482	67.1798	6062.52
	170	3	3	1	1													344	7.32	19.6624				2.89116	0.138231	12.6322	5.5728		326.696	94.8514		12.4011	1.31772	46.0942	154.941	3259.21	4.80492		818.138	145.115	488.475	1208.13	16.6756	32.3043	1.32735	69.7298	5563.17
	171	3	3	1	1													387	7.08	20.8167				1.54746	0.10282	10.3822	5.36186		274.02	107.955		11.9905	1.10514	45.7458	159.746	2627.45	10.1661		782.591	141.117	512.102	1183.14	19.0443	31.2227	1.46485	79.4517	5042.76
	172	3	3	1	1													317	7.57	16.8159				1.60536	0.114355	11.3903	12.1889		259.111	94.8978		13.1467	1.08344	43.3899	158.222	2915.26	9.09865		887.214	171.308	498.484	1081.98	16.559	30.8618	1.41558	76.3408	5703.73
	173	3	3	1	1													323	7.35	18.4263				1.93507	0.0334982	11.4513	4.82914		353.841	89.5979		12.7373	1.17773	46.4823	148.423	3534.47	6.53176		893.126	114.055	483.378	1192.94	16.1516	29.6683	1.34091	74.0936	5489.29
	174	3	4	1	1													311	7.27	19.0619				1.92437	0.187533	15.0603	4.35602		340.525	107.167		12.3928	1.34183	46.0956	166.1	2331.58	7.11913		835.942	78.8779	549.498	1239.62	19.2005	27.1208	1.31828	73.4779	5381.9
	175	3	4	1	1													578	7.19	25.8383				2.16894	0.11136	12.3125	7.72261		262.044	65.1163		12.4725	1.15243	49.8807	125.737	3370.94	4.00468		761.603	30.6198	589.374	1267.16	9.44951	22.8471	1.23773	66.8428	5580.67
	176	3	4	1	1													233	7.23	22.4975				2.0394	0.107145	11.3628	9.78489		416.434	133.904		12.4333	2.13929	46.5548	151.997	2643.67	1.82498		756.446	97.571	583.394	1116.34	12.975	31.8798	1.31622	66.7087	5489.41
	177	3	4	1	1													310	6.96	20.2148				1.68664	0.0347971	7.12539	4.55731		260.042	93.133		12.5979	1.38085	45.6939	156.169	2647.09	4.10969		855.534	81.2222	580.304	1261.02	14.8056	38.0377	1.30811	67.1967	6046.82
	178	3	2	1	4													920	6.92	6.58683				1.5732	0.19251	5.21259	5.66497		238.948	117.123		12.5229	1.2156	26.1663	560.094	2076.11	14.8602		833.545	26.4036	483.356	1116.15	20.0867	60.3934	1.58978	73.4021	4942.32
	179	3	2	1	4													1124	6.78	7.8125				1.6291	0.314173	3.84834	6.81241		197.242	403.165		12.2772	0.93439	36.37	473.046	2319.42	23.9681		979.425	27.3027	481.112	1069.51	23.1867	85.6106	1.88849	80.91	4161.15
	180	3	2	1	4													1053	6.94	10.0671				8.74562	1.15861	8.51365	11.9148		203.207	171.525		12.0299	0.677372	35.4889	406.36	1540.4	30.3868		1287.94	38.1675	483.368	741.02	25.4535	86.7873	2.11551	83.6532	3034.75
	181	3	2	1	4													752	6.84	7.67754				4.3124	0.785898	3.81429	13.283		206.112	116.094		12.3928	1.12598	34.4837	486.938	2457.12	16.4446		1123.4	79.4531	507.457	1064.67	18.9923	69.5478	1.6331	71.579	4772.59
	182	3	3	1	4													887	6.7	10.4433				4.61041	0.245791	8.78705	10.2586		228.732	144.326		12.9813	0.987253	39.7839	566.801	1756.33	17.2625		1230.32	133.224	490.467	1065.2	21.5832	63.309	1.68272	73.3438	4440.43
	183	3	3	1	4													1266	7.33	9.24287				2.79533	0.36345	3.22912	7.28697		239.303	141.514		12.8197	0.754271	29.7914	382.311	1782.26	24.7879		678.908	32.7598	512.194	1140.6	23.6842	102.836	1.96343	79.3962	3688.9
	184	3	3	1	4													753	6.91	7.69231				2.00983	0.445139	3.91723	7.14674		211.621	102.803		12.8165	1.25583	29.9673	361.271	2184.97	14.0791		698.145	28.6333	493.374	891.145	15.466	70.1946	1.67802	66.7764	3911.82
	185	3	3	1	4													836	7.25	5.74257				2.97315	0.31984	6.83967	8.77766		284.155	143.407		12.6102	1.23748	38.8571	317.429	2080.26	16.3613		464.338	77.8603	512.183	1021.93	19.3231	78.0569	1.70288	76.4091	4348.99
	186	3	4	1	4													537	6.87	8.12686				1.54725	0.463066	3.99409	6.93533		327.392	102.177		12.6961	0.911392	34.7742	513.121	1976.06	6.79427		753.793	21.0324	573.394	998.365	17.6336	66.6068	1.55916	69.8949	4626.94
	187	3	4	1	4													1050	6.97	13.3929				13.0625	0.652584	7.32658	5.80492		233.98	160.942		12.3247	0.95831	36.1894	515.09	1916.11	24.2868		891.969	37.3319	579.344	1076.85	25.2574	79.2043	1.84497	77.5137	4348.98
	188	3	4	1	4													767	7.44	8.82353				18.418	0.883685	4.56245	12.1062		278.591	156.039		12.1016	0.775112	31.4726	500.437	1602.5	18.0479		1099.79	31.5522	603.263	827.146	21.5268	78.0332	1.84737	76.3442	3665.97
	189	3	4	1	4													758	7.11	10.2362				3.26228	0.213618	2.78878	9.95622		236.715	115.226		12.2719	1.50478	39.1924	547.339	2222.64	12.1848		809.815	33.4115	600.182	1051.55	16.8865	72.7887	1.56455	66.5628	4349.61
	190	3	2	1	5													482	7.27	12.1212				0.170091	0.258783	4.01177	11.5201		270.004	138.343		12.5748	1.44772	40.9621	598.866	2680.23	3.97149		757.842	69.9562	501.203	1186.94	14.2311	30.9003	1.2649	65.243	5656.71
	191	3	2	1	5													527	7.67	15.122				0.951016	0.572575	3.75526	13.1425		241.68	108.39		12.8399	1.70137	46.2229	641.216	2742.54	6.39996		780.397	39.4096	508.11	1415.55	15.6622	49.45	1.33508	65.0219	5795.81
	192	3	2	1	5													332	7.47	15.1603				0.562219	0.201266	2.74703	12.3763		333.289	80.0089		12.3366	0.808005	40.9853	604.267	1542.96	9.15011		599.894	30.4976	475.578	1095.87	13.301	41.5609	1.27848	60.5405	4845.18
	193	3	2	1	5													331	7.45	14.1013				0.347677	0.124463	4.01896	5.72299		251.315	111.394		10.0066	2.66516	53.3836	744.091	2496.48	15.1058		802.673	60.1258	515.122	1342.22	18.3017	55.8315	1.88623	73.086	5654.87
	194	3	3	1	5													528	7.46	13.1605				1.61745	0.274274	3.89642	7.95762		249.014	106.235		12.7614	1.18373	39.1697	596.885	2138.97	8.27464		789.389	33.9011	513.384	1145.31	16.3541	42.6203	1.41878	68.907	5437.17
	195	3	3	1	5													593	7.72	15.9024				2.37108	0.314375	5.98822	3.5979		267.895	151.832		13.2893	1.71167	48.3072	705.83	2784.1	10.1199		933.678	70.2309	523.389	1500.7	18.1397	49.665	1.4332	68.1398	6220.56
	196	3	3	1	5													175	7.96	7.94439				7.27776	0.303955	4.00335	6.39018		253.247	110.654		13.1853	1.23853	39.9813	631.059	3171.91	6.76126		828.963	32.2592	506.374	1124.24	15.1679	47.6496	1.36781	64.3506	5597.08
	197	3	3	1	5													453	7.44	12.0792				2.55525	0.32016	2.30729	4.67165		304.879	96.4138		13.1178	1.18194	44.5193	587.3	2840.62	2.99541		804.627	33.3401	479.457	1283.55	13.4165	43.6012	1.31148	66.8612	5997.57
	198	3	4	1	5													548	7.57	14.1755				5.95022	0.621924	3.48902	15.1104		338.227	119.06		12.586	1.72525	39.6505	515.055	2152	3.38635		920.762	37.03	570.456	1131.59	14.0947	37.2834	1.3144	65.9872	5472.72
	199	3	4	1	5													618	7.32	15.3234				5.32288	0.671614	3.50491	8.86064		225.718	108.856		12.3999	0.953488	38.1328	564.551	2214.68	4.11618		709.742	27.9385	590.565	1214.49	14.4659	37.9316	1.27315	63.1567	5407.78
	200	3	4	1	5													422	7.83	13.2692				1.59656	0.32439	4.83679	2.84642		325.939	106.839		10.3285	0.311739	50.1998	796.744	1955.69	11.1469		599.317	34.7981	599.462	1109.93	17.2485	53.1324	0.752518	78.4093	4410.87
	201	3	4	1	5													368	7.88	13.9581				5.23583	0.353361	4.32954	11.8618		326.693	105.872		10.1653	2.34082	53.028	717.885	2568.21	14.3858		844.373	42.3489	619.394	1134.09	18.3106	62.0965	0.865564	73.7642	5565.82
	202	3	2	1	10													216	7.78	16.3225	1.29999	15.2885	7.9975	17.9902	0.429365	3.87621	4.96155		302.763	114.683		9.8511	1.11422	50.524	692.467	2119.76	16.7127		862.264	32.8429	497.495	1328.26	10.2907	19.5872	0.991858	82.2604	5415.5
	203	3	2	1	10													244	7.91	18.2903	1.42871	17.4489		34.6371	0.126288	4.7645	2.54872		277.891	169.91		10.1991	1.369	58.7413	1130.09	2872.22	20.8239		441.122	46.4601	514.3	1594.66	11.1956	23.2081	1.03553	82.6984	5157.05
	204	3	2	1	10													186	7.98	16.4835	1.12348	19.911	8.00468	1.417	0.237103	5.57191	6.17652		336.636	115.564		9.59563	1.05585	46.7884	717.333	2141.86	15.4693		692.511	32.6494	490.5	1310.35	9.92315	21.7625	0.997886	73.1538	4741.82
	205	3	2	1	10													163	7.93	18.1992	0.844846	13.6326		20.3249	0.165035	4.82881	6.8459		268.818	153.929		10.2363	1.45463	51.3819	803.643	2338.51	21.6932		889.165	83.4828	523.394	1539.06	11.5452	20.3183	0.991888	79.409	5446.94
	206	3	3	1	10													187	7.78	16.5354	1.11754	10.1783		18.2783	0.274902	5.9562	2.41684		333.604	143.979		9.73556	1.27715	46.4773	625.534	1780.09	23.5996		788.494	114.488	512.202	1338.62	11.7892	30.7125	1.01956	85.2703	4162.05
	207	3	3	1	10													215	7.94	17.2448	0.813331	15.3612	7.77518	23.9147	0.277204	3.96006	5.19333		284.635	150.417		10.4123	1.39774	52.6984	799.412	2181.97	17.1702		769.358	35.8138	531.101	1529.12	10.364	21.0183	0.99354	73.8586	4724.94
	208	3	3	1	10													79	8.11	11.4833	0.607267	18.6687		17.9234	0.26792	5.38631	4.46533		264.052	105.344		10.4812	1.42135	54.5632	869.759	2497.32	13.239		775.043	28.2829	500.101	1400.24	7.43098	16.9722	0.969998	73.5697	5826.89
	209	3	3	1	10													107	8.09	14.3842	0.728252	16.3993	7.995	2.28127	0.228677	6.21531	3.57674		377.306	94.4064		9.49163	1.24734	47.2974	686.943	3007.16	11.2691		792.115	44.7803	493.303	1184.71	7.96947	15.0551	0.943312	69.7968	5783.74
	210	3	4	1	10													115	8.09	16.8768	0.99691	14.7779	4.11026	8.63234	0.278695	5.51584	3.82045		265.331	127.841		9.71094	1.19513	54.0054	772.044	2444.15	15.3735		699.782	34.5909	569.394	1386.61	9.65426	18.122	1.01698	77.614	5715.24
	211	3	4	1	10													163	7.96	16.996	1.66617	14.6036	9.56666	24.8565	0.315095	4.93851	7.9501		241.659	154.604		9.52227	1.34706	43.7175	831.745	1675.18	15.7114		663.226	39.9522	602.202	1265.22	13.2593	23.8162	0.851624	82.1298	4158.03
	212	3	4	1	10													134	8.08	16.0458	0.666136	12.4371		10.668	0.441376	6.23811	5.76731		348.325	117.976		9.52428	1.0545	45.5442	704.223	3133.83	15.6729		695.088	35.3894	613.192	1304.74	9.8386	21.5169	0.98954	71.1597	5501.28
	213	3	4	1	10													113	8.11	99.1629	1.27427	12.4241		2.81491	0.192485	5.07461	8.32936		237.902	179.817		9.7084	1.06645	40.5932	563.446	1886.67	16.0437		708.476	47.7679	614.101	1088.2	12.386	43.3817	0.821241	82.7763	4078.23
	214	3	2	4	4					98.0338	11.3239	7.34368	2.05333	0.878429	0.52477	0.354839													8.12825	14.2896	0.246434	3.24622	0	1.68255	21.0439	113.693	0.517026		147.314	13.4292	1289.39	21.2712	17.4902	31.58	0.532992	0.445971	241.575
	215	3	2	4	4					66.861	23.8992	13.274	1.96357	0.80011	1.6694	0.447392													5.52758	37.117	0.230177	3.20209	0	1.39138	15.7806	121.601	0.578269		198.184	7.88362	1309.12	27.6367	15.9662	28.4701	0.577684	0.0604187	221.358
	216	3	2	4	4					97.1045	15.614	7.79239	4.0802	1.52257	0.8575	0.429684													5.87246	13.0145	0.456126	3.11417	0	1.60748	23.7851	116.97	0.848652		146.143	18.5765	1417.79	18.1173	14.7451	29.3753	2.1971	1.0096	241.438
	217	3	2	4	4					88.0916	20.7677	11.5609	3.57325	1.37696	0.833122	0.430504													22.1389	27.4637	0.520721	3.18382	3.14783	1.77842	35.2465	343.767	2.44172		181.525	11.021	1291.1	63.8285	14.9282	15.6551	3.0048	1.60354	597.009
	218	3	3	4	4					90.1149	17.9647	9.46668	4.09164	1.60089	0.915636	0.476703													5.5125	15.3513	0.240162	3.1421	0	1.33611	32.7212	81.1497	0.740574		136.489	13.2217	1267.29	17.6139	35.0256	38.5344	0.478561	0.327493	212.335
	219	3	3	4	4					108.549	13.5174	6.96944	3.17732	1.36507	0.759025	0.43944													3.53966	8.63676	0.463443	3.87977	0	0.237222	14.2926	60.8643	0.677501		127.171	10.2246	1356.38	11.0476	13.513	20.3434	2.29438	0.384259	138.297
	220	3	3	4	4					111.325	12.3612	6.62568	3.1685	1.35593	0.790167	0.382181													6.70294	9.35299	0.467444	3.26219	3.0013	1.97054	29.6649	141.136	0.90556		190.92	8.41824	1412.19	21.4715	17.1811	27.2862	2.22679	1.23338	254.073
	221	3	3	4	4					81.9589	23.1527	10.8761	3.09213	1.24009	0.770429	0.459203													6.99689	13.9905	0.461857	3.24857	0	1.1765	33.6128	102.275	0.654003		139.35	6.94412	1221.26	14.5613	14.1366	26.6978	2.19381	0.736486	211.703
	222	3	4	4	4					191.559	9.64075	3.61377	3.43038	1.34109	0.805192	0.480993													5.53109	11.0279	0.233096	3.08496	0	1.04059	13.7122	59.5714	0.512631		141.213	10.0508	1512.13	13.2886	15.367	25.122	0.509919	0.474294	174.575
	223	3	4	4	4					201.128	8.56502	3.25887	3.08515	1.21497	0.723491	0.5													4.36517	19.3725	0.236093	3.11298	0	1.09601	8.18732	109.549	0.474875		171.853	7.36218	1499.45	11.1479	13.6055	26.6019	0.501432	0.117211	200.528
	224	3	4	4	4					206.551	7.61262	3.08672	4.09934	1.58712	0.893239	0.449452													6.05461	10.5168	0.448616	3.10203	0	1.11146	21.3432	105.806	0.648547		126.347	8.88803	1523.45	16.6	14.4221	24.7062	1.98801	0.62466	204.221
	225	3	4	4	4					212.095	6.68005	2.81546	3.28789	1.2446	0.767102	0.425121													5.99655	10.9636	0.463918	3.17783	0.432629	1.07191	39.831	81.3659	1.03221		208.112	7.32051	1509.18	9.13621	12.1817	30.27	1.96279	0.800906	185.578
	226	3	2	4	5		41		-0.0270658	47.2201	35.8031	13.1134	1.91557	0.780941	1.79907	0.27815													6.24541	8.28077	0.427697	4.14038	0	1.24382	12.8885	116.979	0.551939		117.063	4.293	1114.28	10.5646	7.18193	16.5257	2.05401	0.492374	218.456
	227	3	2	4	5		24		-1.13135	53.6292	29.4546	10.6117	1.94024	0.738431	1.88205	0.266373													3.43944	6.58748	0.428277	3.29374	0	2.02193	9.59141	141.674	0.503237		207.039	6.6024	1312.29	13.892	9.55009	20.2982	2.01134	0.0513123	250.246
	228	3	2	4	5		50		0.557556	55.0341	27.7555	12.3145	2.12138	0.97606	2.04501	0.246445													6.06211	5.45421	0.451391	2.72711	0	1.94074	29.4543	157.946	0.784275		133.992	7.92062	1201.12	20.9541	14.7126	26.0678	2.0203	0.883711	267.313
	229	3	2	4	5		23		-1.19631	43.6782	39.8727	29.614	2.12654	0.788704	1.96555	0.220937													5.90998	7.56503	0.442232	3.78252	0.210048	1.62001	33.8621	174.587	0.868705		205.587	10.5761	1173.38	19.8506	12.2502	29.8301	1.87848	0.745408	280.795
	230	3	3	4	5		45		0.232766	57.6104	25.6785	12.4417	1.71148	0.635218	1.62942	0.256624													3.7311	9.25546	0.420078	3.02275	0	0.661782	19.6703	94.7181	0.672141		171.115	6.72441	1231.15	11.1966	11.9481	21.325	2.37459	0.761223	205.586
	231	3	3	4	5		47		0.362682	54.4306	28.4244	10.9476	2.12138	0.97606	2.04501	0.226284													4.28315	6.18122	0.430285	3.0276	0	0.848967	20.9481	120.998	0.478291		175.943	7.10703	1273.4	11.9338	9.00433	18.2749	2.3099	0.253539	164.787
	232	3	3	4	5		41		-0.0270658	54.175	28.0292	8.65159	2.20654	0.823791	1.9813	0.291763													7.75445	8.76523	0.429574	3.05516	0	1.66963	33.0472	143.073	0.657604		169.228	9.16836	1267.36	21.0652	7.14521	16.6938	2.15969	0.744754	227.783
	233	3	3	4	5		15		-1.71597	48.7008	34.0291	12.5131	1.79944	0.688157	1.79601	0.264516													6.12784	5.59061	0.429537	2.98434	0	1.73567	29.1428	138.426	0.766429		195.382	8.64614	1309.37	19.6057	17.0608	29.9157	1.94063	0.891123	239.936
	234	3	4	4	5		42		0.0378922	97.857	17.6112	4.12173	2.72264	1.20736	2.22772	0.322641													3.25967	6.08134	0.431516	2.96392	0.0272685	0.716435	12.1287	106.045	0.495553		147.497	5.09026	1673.3	13.6069	7.21009	18.572	2.13365	0.165424	211.399
	235	3	4	4	5		41		-0.0270658	111.034	12.8038	4.18525	2.08299	0.847399	1.75362	0.332441													5.86767	9.50298	0.440802	3.06591	0	1.39772	22.1356	109.672	2.25451		186.686	9.77327	1512.27	15.3693	8.17916	19.2251	1.44569	0.823595	199.693
	236	3	4	4	5		72		1.98663	107.688	13.3665	3.77982	2.80717	1.16959	2.37779	0.337137													5.59071	10.136	0.430562	2.91572	0	1.38389	33.4059	117.235	0.785339		143.349	13.6201	1714.18	19.9821	40.5041	36.5889	1.97077	1.06476	180.517
	237	3	4	4	5		56		0.947304	99.2366	17.8869	7.73954	2.1709	0.89536	1.80407	0.330723													4.23975	7.9168	0.395683	2.87649	0.0211097	0.978679	16.1974	103.922	0.894583		149.356	6.26786	1910.1	14.2157	8.34928	19.8936	1.41192	0.581569	134.256
	238	3	2	4	10					138.771	16.6702	12.9464	1.23315	0.502724	1.26849	0.256719													6.63823	0.864099	0	3.02446	0.236054	1.4422	23.1367	193.045	0.0719657		178.509	11.1926	1281.37	24.3756	6.72625	23.0445	1.16626	2.7416	222.919
	239	3	2	4	10					121.729	17.9781	11.2201	1.45963	0.576815	1.41137	0.250474													3.23076	19.5367	0	2.69727	0.619283	0.684345	9.91085	250.441	0		121.352	7.03272	1237.36	17.8973	8.24145	23.6596	0.997182	0.902289	151.976
	240	3	2	4	10					108.004	19.0457	12.2424	1.11401	0.442789	1.15786	0.168529													3.32445	4.99156	0	2.70106	0.588922	0.889103	9.5929	220.779	0		134.46	7.90138	1301.28	13.6756	5.73763	20.2473	0.760223	1.34216	180.498
	241	3	2	4	10					104.403	21.8944	12.464	0.979908	0.400308	1.11679	0.295368													4.32846	5.28994	0	2.78252	0.641378	1.45221	13.9378	277.089	0		159.665	9.81105	1287.46	20.9684	7.84162	27.9791	0.96709	1.27932	223.676
	242	3	3	4	10					136.764	16.0363	10.3675	1.26944	0.518969	1.23242	0.250945													6.07331	2.10195	0	4.4332	0.968796	1.09372	18.4038	175.54	0.135896		147.415	10.148	1304.4	24.9876	6.02168	18.7926	0.912552	3.26527	221.998
	243	3	3	4	10					117.854	18.2542	7.44985	1.04088	0.387231	1.01555	0.295972													4.9666	2.90182	0	2.73747	0.655298	2.29256	18.4207	273.972	0		94.7982	9.77309	1321.2	22.8681	5.58371	22.8253	0.876757	1.50135	232.044
	244	3	3	4	10					121.455	17.4679	7.67064	1.19346	0.549369	1.26012	0.286696													4.40284	2.97684	0	2.63062	0.102996	0.595761	13.4384	231.264	0		62.6487	8.88112	1285.57	16.1222	5.99143	25.2756	0.936205	1.62467	163.928
	245	3	3	4	10					144.447	14.4441	7.30763	0.839487	0.328439	0.859401	0.324014													6.39578	2.56209	0	3.74836	0.838768	1.46928	17.2846	211.483	0.0984678		102.56	9.22919	1273.38	21.9837	6.10997	24.2957	0.90113	2.11893	201.485
	246	3	4	4	10					187.907	10.0411	9.26619	1.36796	0.530757	1.21074	0.518593													4.38238	0	0	2.83705	0.0370529	0.476254	11.7653	130.909	0		91.826	8.66145	1642.28	13.3121	5.79714	18.5335	0.866318	1.84713	154.876
	247	3	4	4	10					168.185	12.5839	6.51615	1.5052	0.561622	1.51542	0.503602													3.57862	0.962167	0	2.63245	0.0486077	0.950955	10.8308	150.499	0		100.586	8.01674	1649.67	14.4581	4.84431	16.8699	0.842306	1.51528	159.593
	248	3	4	4	10					174.855	9.10147	6.92672	1.63598	0.654201	1.55598	0.273701													2.56765	0.691135	0	2.61641	0.087	0.0820148	9.07955	91.6775	0		113.917	7.1961	1853.39	7.7249	8.72904	21.4972	0.801095	1.00575	114.966
	249	3	4	4	10					198.683	7.77868	9.30077	1.73539	0.681332	1.69204	0.388664													4.11847	8.36968	0	2.60274	0.0420411	0.322645	13.0379	125.849	0		69.9014	8.99672	1987.39	11.068	6.21119	22.4907	0.788671	1.73079	155.405
	250	3	2	3	4					30.5952	56.5681	83.7076				0.261716													22.1952	19.3765	0.544042	6.83418	2.53643	7.24894	49.1724	436.568	2.52394		169.988	13.4812	643.231	75.0422	18.9937	15.9263	2.13386	6.21518	577.108
	251	3	2	3	4					18.4502	67.9477	115.607				0.290624													29.0474	15.98	0.507804	6.41537	0.44309	7.41246	62.1689	542.213	1.87147		184.689	22.5348	674.283	68.7866	13.9845	18.8434	2.07578	4.99226	566.554
	252	3	2	3	4					26.4314	58.6972	88.9893				0.206205													15.4831	30.3212	0.532054	6.37171	1.27108	3.64432	33.0576	327.095	2.0354		117.929	11.3078	614.102	36.4306	17.6588	16.8642	2.35727	4.53258	356.692
	253	3	2	3	4					23.1128	52.9972	96.6475				0.24974													19.2098	19.2552	0.545272	6.39346	5.86871	6.83405	38.5076	522.199	2.3566		123.564	19.3535	681.192	61.3509	12.4999	21.7999	1.84535	4.82894	653.634
	254	3	3	3	4					27.0656	58.5623	82.9779				0.272335													29.0128	22.31	0.559605	6.55018	1.26012	8.65562	112.133	471.212	2.43461		188.68	21.595	656.485	76.8281	17.9006	20.7939	2.19759	6.87493	648.344
	255	3	3	3	4					29.1255	50.3163	78.6824				0.255653													21.1884	17.9979	0.547382	6.21093	1.4254	6.98334	70.3953	362.825	2.70333		170.927	10.553	673.4	50.578	19.9073	16.3628	2.15616	7.27661	473.001
	256	3	3	3	4					33.002	49.7119	73.6247				0.334988													18.3831	20.8305	0.530645	6.43484	1.94391	6.47803	80.7552	393.245	2.51266		181.038	16.0031	647.49	60.4851	20.2095	15.8983	2.08308	5.69625	480.865
	257	3	3	3	4					23.8044	61.0434	96.2972				0.300224													28.1874	23.7674	0.528026	6.23154	1.40901	4.65426	40.6274	410.257	2.07644		141.224	10.1908	666.293	31.6072	14.8307	18.2475	2.16453	4.7196	393.439
	258	3	4	3	4					37.4563	36.2317	70.0641				0.296899													22.9311	20.8463	0.547619	6.6965	1.50839	7.80518	73.0887	592.971	2.41582		191.11	11.26	789.779	82.8965	16.291	19.0521	2.34256	5.99382	337.073
	259	3	4	3	4					40	35.5512	67.618				0.295623													24.0675	22.869	0.537879	6.65583	1.27378	10.2564	104.814	592.976	2.68836		187.792	21.8069	812.203	85.6855	17.8996	20.0178	2.37973	7.28471	406.3
	260	3	4	3	4					43.9571	34.9127	64.3035				0.28011													27.4631	23.4017	0.548074	6.35146	1.49439	6.52805	66.6232	417.194	3.10752		149.885	14.2619	856.475	61.5046	19.3904	16.7039	2.42473	8.53	410.718
	261	3	4	3	4					48.3908	33.5255	55.8001				0.305764													19.5222	19.5594	0.547358	6.53943	1.0762	7.06673	39.5707	532.099	2.3844		88.9547	19.568	839.378	62.7049	12.8664	22.2156	1.867	4.94261	370.116
	262	3	2	3	5					14.2383	121	348.042				0.206207													16.2015	20.4443	0.47418	6.35275	3.71648	8.05943	20.4626	298.648	2.50252		85.3326	44.7375	598.465	46.2422	11.425	10.7151	2.31442	7.15953	570.531
	263	3	2	3	5					16.1896	99.6204	284.477				0.340954													14.2179	17.2199	0.398568	5.42897	2.69358	7.69137	19.135	262.986	2.25736		75.3957	37.4589	602.349	40.3178	11.2189	9.78242	2.62898	6.63642	550.913
	264	3	2	3	5					16.8605	89.0774	389.773				0.220327													12.5528	16.1037	0.506005	6.68945	3.85156	12.8037	317.587	250.001	3.93336		104.043	67.1611	621.123	33.3647	16.8759	11.6077	2.64172	14.6933	467.973
	265	3	2	3	5					13.1845	135.741	467.131				0.282062													13.2198	19.2879	0.456289	6.1199	3.57135	7.37687	19.3491	243.787	2.19138		169.36	35.3729	591.679	38.3837	13.2827	12.1835	2.19899	14.0111	483.749
	266	3	3	3	5					17.0406	94.854	209.922				0.345711													13.978	11.5965	0.482376	6.47905	4.99982	9.68529	62.5977	248.517	3.807		84.631	10.545	612.3	42.494	16.6419	13.1772	2.39432	12.567	611.224
	267	3	3	3	5					16.6342	87.0981	375.789				0.226711													14.9059	15.9882	0.47961	6.22179	3.22035	11.1748	100.505	306.793	3.35637		126.922	14.6189	635.578	39.9196	13.0591	9.98236	2.0547	11.3403	585.617
	268	3	3	3	5					16.4137	87.2798	375.603				0.320102													17.7182	12.2885	0.514219	7.44405	4.32179	11.225	107.545	304.287	3.51913		137.734	11.8353	608.679	41.7134	11.1254	11.6521	2.04919	11.8904	637.204
	269	3	3	3	5					15.1527	102.202	258.868				0.184159													4.74552	10.7138	0.463367	6.2103	1.79967	6.50735	28.3798	184.332	2.76158		57.415	8.20268	599.889	17.7682	10.1932	9.6746	2.21958	6.82364	261.542
	270	3	4	3	5					39.5506	38.377	145.523				0.396105													7.42438	10.94	0.465559	6.12187	2.58749	6.88455	29.9596	206.562	2.78066		67.0581	11.5376	812.172	30.7609	11.7928	9.79809	1.83107	7.3599	498.538
	271	3	4	3	5					42.0866	42.8621	51.5535				0.272846													8.88486	12.7487	0.482404	6.10425	3.26767	6.08273	50.892	135.879	3.56376		95.3334	8.70106	834.449	26.6712	13.0763	10.6512	2.20923	10.0952	429.986
	272	3	4	3	5					35.2453	40.385	194.371				0.318654													18.2076	18.6482	0.481672	6.27139	3.46338	6.61139	64.7725	215.897	3.45958		68.0089	11.9944	801.162	44.3938	19.7549	12.6724	2.07698	12.7325	442.973
	273	3	4	3	5					40.6015	35.5715	146.966				0.29076													12.0758	17.7675	0.50358	6.32817	1.55649	11.9553	116.686	284.771	4.16881		125.891	11.3146	756.566	43.3571	20.6574	17.6439	2.07533	14.6345	477.389
	274	3	2	3	10					25.8716	59.6718	87.982				0.178485													12.7975	8.18125	0	5.93787	8.00193	6.75018	138.957	264.859	2.51571		151.877	33.9176	677.665	48.6731	18.1056	13.077	1.92211	13.2949	610.72
	275	3	2	3	10					41.0687	34.0967	50.255				0.218227													6.15271	7.53578	0	5.58318	4.76558	2.33609	49.9296	249.579	0.175046		54.9978	13.2641	598.455	26.6236	18.9663	11.8053	1.93277	6.20039	326.892
	276	3	2	3	10					24.3876	60.437	101.15				0.238887													8.91864	7.64516	0	5.53235	4.66677	2.77615	27.2186	214.17	0.101676		104.412	13.3625	565.455	23.784	20.9528	12.7034	1.86954	6.11804	397.038
	277	3	2	3	10					43.2677	38.3823	35.6101				0.175783													6.39736	9.95814	0	5.63532	4.73992	2.62548	26.9937	249.84	0		89.7791	12.4314	699.465	31.2923	16.4996	13.8404	1.89543	5.10628	455.964
	278	3	3	3	10					20.8989	68.5061	92.5754				0.261354													11.7945	14.8395	0	6.19927	6.60959	4.92133	50.1285	278.932	0.192142		95.7626	15.8916	612.233	48.5449	13.1349	10.9222	1.82001	7.52162	550.474
	279	3	3	3	10					41.5679	34.2079	39.3433				0.257566													6.21156	7.3895	0	5.57362	6.17429	3.45057	23.9397	239.884	0.18028		145.451	13.9521	617.354	27.7625	13.4276	12.5457	1.8685	5.96452	393.455
	280	3	3	3	10					37.0803	37.2717	59.1444				0.277708													8.10243	2.80901	0	5.61518	4.84269	3.77583	22.4353	310.416	0		118.38	13.6244	599.466	26.2538	14.8393	10.9778	1.7131	5.19932	366.772
	281	3	3	3	10					34.1852	39.2319	71.7862				0.229032													9.00088	4.34071	0	5.54975	5.46706	3.54186	31.4012	237.15	0.473869		132.303	14.7071	634.566	24.7752	15.33	12.4055	1.84536	6.96212	363.712
	282	3	4	3	10					56.7547	26.7875	48.7411				0.336435													10.1121	8.64409	0	5.76675	4.01601	2.92377	28.1836	204.703	0.139128		55.3382	11.8984	914.373	31.9742	13.1384	11.889	1.79226	4.73593	380.289
	283	3	4	3	10					37.9924	36.4294	35.4036				0.34715													11.2985	7.96926	0	5.6184	4.61349	4.76913	26.4189	201.297	0.14334		86.5831	13.2956	798.364	27.9831	12.2759	12.0914	1.85359	7.03967	400.347
	284	3	4	3	10					58.5242	25.626	34.4871				0.396008													11.5144	8.86498	0	5.52698	3.88926	2.80498	25.9287	199.094	0.173716		139.514	12.0337	813.329	25.9632	11.1431	12.048	1.87181	7.49263	385.655
	285	3	4	3	10					43.1136	34.5973	50.7195				0.430316													6.70817	4.37759	0	5.40996	4.53363	2.86815	26.7546	175.581	0.170972		51.7432	14.7964	853.389	25.2015	12.9205	12.4923	1.4204	6.23906	443.361
	286	3	2	5	10																							1.68806	0.960794	6.32859	0.0386431	0.377326	0.695095	0.685428	0.191224	20.1062	0.19846	158.334	2.60528	0.239364	11.4043	7.92744	0.143533	1.55197	0.141949	SLD	135.676
	287	3	2	5	10																							6.11143	1.00136	6.33956	0.031666	0.363709	0.843703	0.808413	0.247589	22.6102	0.255699	249.488	7.44933	0.258892	9.94198	8.0971	0.131705	1.14071	0.129502	SLD	103.521
	288	3	2	5	10																							0.734804	1.69349	5.79901	0.0326957	0.333925	0.53718	0.351134	0.196083	22.4007	0.953014	193.649	10.9813	0.214308	9.81849	2.60852	0.955157	1.36204	0.138342	SLD	94.4473
	289	3	2	5	10																							6.418	0.917487	6.49011	0.0475601	0.371227	0.64067	0.5368	0.20518	22.428	0.18915	87.6268	9.53522	0.218884	8.02101	4.98817	1.23301	0.890982	0.157338	SLD	145.309
	290	3	3	5	10																							6.92598	1.23805	10.0043	0.0509335	0.376297	0.745231	0.163642	0.127814	20.4751	0.287591	89.3505	6.54693	0.509677	11.2009	3.80175	0.172571	1.71692	0.151041	SLD	101.575
	291	3	3	5	10																							1.93233	1.13927	10.9944	0.0427147	0.333625	0.599669	0.968464	0.199176	13.3695	0.180938	127.518	5.02877	0.226926	11.9953	4.02971	1.05402	3.16518	0.138218	SLD	91.9778
	292	3	3	5	10																							2.8657	2.63525	6.0774	0.0432024	0.453028	0.524939	0.506462	0.220182	20.7526	1.02593	92.2423	6.06358	0.149601	13.1315	4.79646	0.95076	3.08018	0.12327	SLD	92.8848
	293	3	3	5	10																							2.21134	2.19568	9.86063	0.0379438	0.341416	0.693082	0.449602	0.193976	20.9608	1.04901	87.7752	9.76276	0.256225	11.7765	7.03763	0.739399	2.22249	0.0942177	SLD	103.905
	294	3	4	5	10																							1.34599	0.706878	7.83457	0.0399167	0.330502	0.526066	0.389415	0.171567	18.7061	0.120969	157.009	4.03761	0.236549	13.2042	3.42167	0.937643	0.827728	0.142727	SLD	128.272
	295	3	4	5	10																							4.11062	0.612227	11.2265	0.0427968	0.377183	0.559082	0.445826	0.15455	28.0344	0.387613	128.862	9.05384	0.486707	13.0402	1.45802	0.218756	1.07554	0.16797	SLD	82.4928
	296	3	4	5	10																							28.7169	0.941332	14.6352	0.0331521	0.36099	0.571452	0.938498	0.168239	17.5728	0.0863904	133.136	2.37895	0.323058	13.3718	2.71695	1.03242	0.725775	0.0976044	SLD	121.328
	297	3	4	5	10																							8.28384	0.529649	6.69513	0.0346237	0.325751	0.52041	0.413246	0.180908	17.109	0.146485	236.397	8.52348	0.279087	12.7891	2.02884	1.27536	2.92697	0.143314	SLD	86.4477

## Sheet: FieldVegetation
			Species relative cover
			Agr cap	Agr sto	Ana arv	Are Ser	Cap bur	Carex sp.	Leu vul	Cir vul	Cre bie	Dau car	Gal mol	Geu urb	Hie pil	Mat rec	Pla lan	Pla maj	Pol avi	Pot ere	Pru vul	Rum ace	Rum cri	Son asp	Tri cam	Verbascum sp.
Treatment code in article	Plot code	Randomized Plot number in the field	Agrostis capillaris	Agrostis stolonifera	Anagallis arvensis	Arenaria serpyllifolia	Capsella bursa-pastoris	Carex sp.	Leucanthemum vulgare	Cirsium vulgare	Crepis biennis	Daucus carota	Galium mollugo	Geum urbanum	Hieracium pilosella	Matricaria recutita	Plantago lanceolata	Plantago major	Polygonum aviculare	Potentilla erecta	Prunella vulgaris	Rumex acetosa	Rumex crispus	Sonchus asper	Trifolium campestre	Verbascum sp.	Total cover by plants	Species richness
C	A3	3	30	3					3			3					2										41	5
C	C5	17	15							3						3					3						24	4
C	E2	26	35						5			3					2							5			50	5
C	F5	32	20						3																		23	2
CZ	A2	2	40						2							2							1				45	4
CZ	C6	18	40						5															2			47	3
CZ	D4	21	30						3						3	3										2	41	5
CZ	D3	22	13																							2	15	2
CZTr	B6	7	20	2					2					2		10		2					2		2		42	8
CZTr	B2	11	20	3	2		2	2		2						2	2		3						3		41	10
CZTr	E1	25	30			5	2					3	2			10		3	5					10	2		72	10
CZTr	F4	33	35		2				3							6			5						5		56	6
		Species frequency	12	3	2	1	2	1	8	2	0	3	1	1	1	7	3	2	3	0	1	0	2	3	4	2
				Plot codes in the field
				F	E	D	C	B	A
				36	25	24	13	12	1	1
				35	26	23	14	11	2	2
				34	27	22	15	10	3	3
				33	28	21	16	9	4	4
				32	29	20	17	8	5	5
				31	30	19	18	7	6	6
